# Supplementary material for: MetNetAPI: A flexible method to access and manipulate biological network data from MetNet
Source: BMC Res Notes. 2010 Nov 18;3:312. doi: 10.1186/1756-0500-3-312 (PMC2998519; doi:10.1186/1756-0500-3-312)
Supplement: Additional file 1 — Sample program code to generate an inter-pathway map. Sample program that creates a distance matrix between a set of pathways. The distance is based on the number of genes that are shared between two pathways. Output is sent to a .csv-file as well as a GraphViz-compatible .dot-file. A rendering of the .dot-file is provided as a separate Supplemental file. [file 1756-0500-3-312-S1.JAVA]

import edu.iastate.metnet.*;
import edu.iastate.metnet.util.*;
import java.io.*;

public class PathwayInteractionMatrixGenerator {
	
	static PathwayVector pathways;
	
	public static void writeDotFile(String fn, int[][] content) {
		try {
			BufferedWriter fout = new BufferedWriter(new FileWriter(fn));
			fout.write("digraph G {\n");
			for (int i = 0; i < content.length; i++) {
				int idA = pathways.get(i).id;
				for (int j = i+1; j < content[i].length; j++) {
					int idB = pathways.get(j).id;
					if (content[i][j] > 0) {
						fout.write(idA + " -> " + idB + " [dir=none, penwidth="+Math.round(1+content[i][j]/10.0)+"];\n");
					}
				}
			}
			fout.write("}\n");
			fout.close();
		} catch (IOException ex) {
			System.out.println("Error while trying to write to ["+fn+"]");
		}
	}
	
	public static void writeMatrix(String fn, int[][] content) {
		try {
			BufferedWriter fout = new BufferedWriter(new FileWriter(fn));
			for (int i = 0; i < content.length; i++) {				
				fout.write("\"" +pathways.get(i).name+ "\"," + content[i][0]);
				for (int j = 1; j < content[i].length; j++) {
					fout.write("," + content[i][j]);					
				}
				fout.write("\n");
			}
			fout.close();
		} catch (IOException ex) {
			System.out.println("Error while trying to write to ["+fn+"]");
		}
	}
	
	public static void main(String args[]) {
		pathways = Organism.identify("Arabidopsis").getPathways();
		int [][] geneticOverlap = new int[pathways.size()][pathways.size()];
		for (int i = 0; i < pathways.size(); i++) {
			System.out.print(".");
			Pathway pwA = pathways.get(i);

			EntityVector genes = pwA.getEntities("gene");
			geneticOverlap[i][i] = genes.size();

			for (int j = i+1; j < pathways.size(); j++) {
				EntityVector sharedGenes;
				Pathway pwB = pathways.get(j);

				sharedGenes = EntityVector.intersect(genes, pwB.getEntities("gene"));
				geneticOverlap[i][j] = (geneticOverlap[j][i] = sharedGenes.size());

			}
			System.out.println(".");
		}
		
		writeMatrix("geneticOverlap.csv", geneticOverlap);
		writeDotFile("genetic.dot", geneticOverlap);

		System.out.println("Finished");
	}
}
